# Supplementary material for: DNA aneuploidy relationship with patient age and tobacco smoke in OPMDs/OSCCs
Source: PLoS One. 2017 Sep 6;12(9):e0184425. doi: 10.1371/journal.pone.0184425 (PMC5587305; doi:10.1371/journal.pone.0184425)
Supplement: S1 File — (XLSX) [file pone.0184425.s005.xlsx]

## Sheet: Sheet1
unique.metaData.Pt_ID.	averageAberrations	Age	Smoke	Diagnosis
Pt001B	20	36	S	OSCC
Pt002B	24	66	NS	OSCC
Pt003B	13	73	NS	OSCC
Pt004B	17.5	82	NS	OPMD
Pt006B	19	67	S	OSCC
Pt008B	18	81	NS	OSCC
Pt012B	34	74	S	OPMD
Pt013B	51	82	NS	OSCC
Pt017B	13	69	NS	OPMD
Pt022B	21.6667	67	NS	OPMD
Pt023B	19	54	NS	OPMD
Pt024B	25	71	NS	OPMD
Pt026B	20.5	62	NS	OSCC
Pt027B	24.25	73	S	OSCC
Pt031B	16	39	NS	OPMD
Pt033B	17	62	NS	OPMD
Pt034B	19	67	NS	OPMD
Pt036B	19	26	S	OPMD
Pt038B	33	92	NS	OPMD
Pt049B	16	83	NS	OPMD
Pt053B	17	48	NS	OPMD
Pt055B	38	69	S	OSCC
Pt056B	21	60	NS	OSCC
Pt059B	30	48	S	OPMD
Pt062B	18	59	S	OSCC
Pt067B	16	47	S	OSCC
Pt068B	22.5	75	S	OSCC
Pt074B	30.5	62	S	OPMD
Pt075B	19.6667	47	NS	OSCC
Pt077B	37.3333	73	NS	OPMD
Pt078B	27.3333	20	S	OSCC
Pt081B	20.6667	60	S	OPMD
Pt082B	23	74	NS	OPMD
Pt086B	13	82	S	OSCC
Pt090B	29	90	NS	OSCC
Pt094B	13.5	78	NS	OSCC
Pt108B	24	63	NS	OSCC
Pt111B	30	74	NS	OPMD
Pt112B	21	62	NS	OPMD
Pt134B	23	71	NS	OSCC
Pt135B	26	82	NS	OSCC
Pt150B	22	57	NS	OSCC
Pt159B	22	87	NS	OSCC
Pt186B	24	64	S	OPMD
Pt190B	19	56	NS	OPMD
Pt192B	63	63	S	OSCC
Pt195B	28	62	NS	OPMD
Pt201B	28	43	S	OPMD
Pt204B	16	79	S	OPMD
Pt205B	28	77	S	OPMD
Pt206B	35	68	S	OPMD
Pt208B	39	74	NS	OPMD
Pt213B	17	64	NS	OPMD
Pt214B	29	66	S	OPMD
Pt220B	19	19	NS	OPMD
Pt225B	63	74	NS	OSCC
Pt229B	16	51	S	OPMD
Pt244B	14	58	S	OPMD
Pt252B	18	52	S	OPMD
Pt37B	39	75	NS	OSCC
Pt39B	33	80	S	OSCC
Pt66B	38	69	NS	OSCC
Pt69B	18	74	S	OSCC
Pt80B	74	75	S	OSCC
Pt84B	19	63	S	OSCC
